# Supplementary material for: Simplified data access on human skeletal muscle transcriptome responses to differentiated exercise
Source: Sci Data. 2014 Nov 25;1:140041. doi: 10.1038/sdata.2014.41 (PMC4432635; doi:10.1038/sdata.2014.41)
Supplement: Supplementary file 1 [file sdata201441-isa1.zip]

Archive with 3 entries (3 files):
- i_Investigation.txt
- s_schjerling.txt
- a_schjerling.txt
