# Supplementary material for: Simplified data access on human skeletal muscle transcriptome responses to differentiated exercise
Source: Sci Data. 2014 Nov 25;1:140041. doi: 10.1038/sdata.2014.41 (PMC4432635; doi:10.1038/sdata.2014.41)
Supplement: Supplementary file 1 [file sdata201441-isa1.zip › a_schjerling.txt]

Sample Name	Protocol REF	Comment[exercise protocol]	Parameter Value[biopsy collection]	Protocol REF	Parameter Value[biopsy collection]	Protocol REF	Assay Name	Raw Data File	Comment[Data Repository]	Comment[Data Record Accession]	Comment[Data URL]	Protocol REF	Derived Data File	Comment[Data Repository]	Comment[Data Record Accession]	Comment[Data URL]
#initial sampling
Subject1	Experimental design and Training protocol	The endurance training group completed 3 weekly sessions that consisted of one session each of continuous cycling of 30 to 45 minutes at 60-75% of Watt-max, a second session consisting of two intervals of 20 minutes at 70-80% of Watt-max, and a third session consisting of 8 x 4 minutes intervals at 80-90% of Watt-max	Prior to training			Preparation of muscle biopsies and RNA isolation	1A_E_Pre	GSE59088_RAW.tar	GEO	GSM1427078	http://www.ncbi.nlm.nih.gov/geo/query/acc.cgi?acc=GSE59088	Microarray	GSM1427078	GEO	GSM1427078	http://www.ncbi.nlm.nih.gov/geo/query/acc.cgi?acc=GSE59088
Subject2	Experimental design and Training protocol	The resistance training group completed a conventional progressive overload training program, similar to that previously described 27, consisting of three leg exercises each	Prior to training			Preparation of muscle biopsies and RNA isolation	2A_S_Pre	GSE59088_RAW.tar	GEO	GSM1427081	http://www.ncbi.nlm.nih.gov/geo/query/acc.cgi?acc=GSE59088	Microarray	GSM1427081	GEO	GSM1427081	http://www.ncbi.nlm.nih.gov/geo/query/acc.cgi?acc=GSE59088
Subject3	Experimental design and Training protocol	The control group was sedentary	Prior to training			Preparation of muscle biopsies and RNA isolation	3A_C_Pre	GSE59088_RAW.tar	GEO	GSM1427084	http://www.ncbi.nlm.nih.gov/geo/query/acc.cgi?acc=GSE59088	Microarray	GSM1427084	GEO	GSM1427084	http://www.ncbi.nlm.nih.gov/geo/query/acc.cgi?acc=GSE59088
Subject4	Experimental design and Training protocol	The resistance training group completed a conventional progressive overload training program, similar to that previously described 27, consisting of three leg exercises each	Prior to training			Preparation of muscle biopsies and RNA isolation	4A_S_Pre	GSE59088_RAW.tar	GEO	GSM1427087	http://www.ncbi.nlm.nih.gov/geo/query/acc.cgi?acc=GSE59088	Microarray	GSM1427087	GEO	GSM1427087	http://www.ncbi.nlm.nih.gov/geo/query/acc.cgi?acc=GSE59088
Subject6	Experimental design and Training protocol	The endurance training group completed 3 weekly sessions that consisted of one session each of continuous cycling of 30 to 45 minutes at 60-75% of Watt-max, a second session consisting of two intervals of 20 minutes at 70-80% of Watt-max, and a third session consisting of 8 x 4 minutes intervals at 80-90% of Watt-max	Prior to training			Preparation of muscle biopsies and RNA isolation	6A_E_Pre	GSE59088_RAW.tar	GEO	GSM1427090	http://www.ncbi.nlm.nih.gov/geo/query/acc.cgi?acc=GSE59088	Microarray	GSM1427090	GEO	GSM1427090	http://www.ncbi.nlm.nih.gov/geo/query/acc.cgi?acc=GSE59088
Subject7	Experimental design and Training protocol	The control group was sedentary	Prior to training			Preparation of muscle biopsies and RNA isolation	7A_C_Pre	GSE59088_RAW.tar	GEO	GSM1427093	http://www.ncbi.nlm.nih.gov/geo/query/acc.cgi?acc=GSE59088	Microarray	GSM1427093	GEO	GSM1427093	http://www.ncbi.nlm.nih.gov/geo/query/acc.cgi?acc=GSE59088
Subject8	Experimental design and Training protocol	The resistance training group completed a conventional progressive overload training program, similar to that previously described 27, consisting of three leg exercises each	Prior to training			Preparation of muscle biopsies and RNA isolation	8A_S_Pre	GSE59088_RAW.tar	GEO	GSM1427096	http://www.ncbi.nlm.nih.gov/geo/query/acc.cgi?acc=GSE59088	Microarray	GSM1427096	GEO	GSM1427096	http://www.ncbi.nlm.nih.gov/geo/query/acc.cgi?acc=GSE59088
Subject9	Experimental design and Training protocol	The control group was sedentary	Prior to training			Preparation of muscle biopsies and RNA isolation	9A_C_Pre	GSE59088_RAW.tar	GEO	GSM1427099	http://www.ncbi.nlm.nih.gov/geo/query/acc.cgi?acc=GSE59088	Microarray	GSM1427099	GEO	GSM1427099	http://www.ncbi.nlm.nih.gov/geo/query/acc.cgi?acc=GSE59088
Subject10	Experimental design and Training protocol	The resistance training group completed a conventional progressive overload training program, similar to that previously described 27, consisting of three leg exercises each	Prior to training			Preparation of muscle biopsies and RNA isolation	10A_S_Pre	GSE59088_RAW.tar	GEO	GSM1427102	http://www.ncbi.nlm.nih.gov/geo/query/acc.cgi?acc=GSE59088	Microarray	GSM1427102	GEO	GSM1427102	http://www.ncbi.nlm.nih.gov/geo/query/acc.cgi?acc=GSE59088
Subject11	Experimental design and Training protocol	The resistance training group completed a conventional progressive overload training program, similar to that previously described 27, consisting of three leg exercises each	Prior to training			Preparation of muscle biopsies and RNA isolation	11A_S_Pre	GSE59088_RAW.tar	GEO	GSM1427105	http://www.ncbi.nlm.nih.gov/geo/query/acc.cgi?acc=GSE59088	Microarray	GSM1427105	GEO	GSM1427105	http://www.ncbi.nlm.nih.gov/geo/query/acc.cgi?acc=GSE59088
Subject12	Experimental design and Training protocol	The control group was sedentary	Prior to training			Preparation of muscle biopsies and RNA isolation	12A_C_Pre	GSE59088_RAW.tar	GEO	GSM1427108	http://www.ncbi.nlm.nih.gov/geo/query/acc.cgi?acc=GSE59088	Microarray	GSM1427108	GEO	GSM1427108	http://www.ncbi.nlm.nih.gov/geo/query/acc.cgi?acc=GSE59088
Subject13	Experimental design and Training protocol	The resistance training group completed a conventional progressive overload training program, similar to that previously described 27, consisting of three leg exercises each	Prior to training			Preparation of muscle biopsies and RNA isolation	13A_S_Pre	GSE59088_RAW.tar	GEO	GSM1427111	http://www.ncbi.nlm.nih.gov/geo/query/acc.cgi?acc=GSE59088	Microarray	GSM1427111	GEO	GSM1427111	http://www.ncbi.nlm.nih.gov/geo/query/acc.cgi?acc=GSE59088
Subject14	Experimental design and Training protocol	The endurance training group completed 3 weekly sessions that consisted of one session each of continuous cycling of 30 to 45 minutes at 60-75% of Watt-max, a second session consisting of two intervals of 20 minutes at 70-80% of Watt-max, and a third session consisting of 8 x 4 minutes intervals at 80-90% of Watt-max	Prior to training			Preparation of muscle biopsies and RNA isolation	14A_E_Pre	GSE59088_RAW.tar	GEO	GSM1427114	http://www.ncbi.nlm.nih.gov/geo/query/acc.cgi?acc=GSE59088	Microarray	GSM1427114	GEO	GSM1427114	http://www.ncbi.nlm.nih.gov/geo/query/acc.cgi?acc=GSE59088
Subject15	Experimental design and Training protocol	The control group was sedentary	Prior to training			Preparation of muscle biopsies and RNA isolation	15A_C_Pre	GSE59088_RAW.tar	GEO	GSM1427117	http://www.ncbi.nlm.nih.gov/geo/query/acc.cgi?acc=GSE59088	Microarray	GSM1427117	GEO	GSM1427117	http://www.ncbi.nlm.nih.gov/geo/query/acc.cgi?acc=GSE59088
Subject16	Experimental design and Training protocol	The endurance training group completed 3 weekly sessions that consisted of one session each of continuous cycling of 30 to 45 minutes at 60-75% of Watt-max, a second session consisting of two intervals of 20 minutes at 70-80% of Watt-max, and a third session consisting of 8 x 4 minutes intervals at 80-90% of Watt-max	Prior to training			Preparation of muscle biopsies and RNA isolation	16A_E_Pre	GSE59088_RAW.tar	GEO	GSM1427120	http://www.ncbi.nlm.nih.gov/geo/query/acc.cgi?acc=GSE59088	Microarray	GSM1427120	GEO	GSM1427120	http://www.ncbi.nlm.nih.gov/geo/query/acc.cgi?acc=GSE59088
Subject17	Experimental design and Training protocol	The endurance training group completed 3 weekly sessions that consisted of one session each of continuous cycling of 30 to 45 minutes at 60-75% of Watt-max, a second session consisting of two intervals of 20 minutes at 70-80% of Watt-max, and a third session consisting of 8 x 4 minutes intervals at 80-90% of Watt-max	Prior to training			Preparation of muscle biopsies and RNA isolation	17A_E_Pre	GSE59088_RAW.tar	GEO	GSM1427123	http://www.ncbi.nlm.nih.gov/geo/query/acc.cgi?acc=GSE59088	Microarray	GSM1427123	GEO	GSM1427123	http://www.ncbi.nlm.nih.gov/geo/query/acc.cgi?acc=GSE59088
Subject18	Experimental design and Training protocol	The control group was sedentary	Prior to training			Preparation of muscle biopsies and RNA isolation	18A_C_Pre	GSE59088_RAW.tar	GEO	GSM1427126	http://www.ncbi.nlm.nih.gov/geo/query/acc.cgi?acc=GSE59088	Microarray	GSM1427126	GEO	GSM1427126	http://www.ncbi.nlm.nih.gov/geo/query/acc.cgi?acc=GSE59088
Subject19	Experimental design and Training protocol	The endurance training group completed 3 weekly sessions that consisted of one session each of continuous cycling of 30 to 45 minutes at 60-75% of Watt-max, a second session consisting of two intervals of 20 minutes at 70-80% of Watt-max, and a third session consisting of 8 x 4 minutes intervals at 80-90% of Watt-max	Prior to training			Preparation of muscle biopsies and RNA isolation	19A_E_Pre	GSE59088_RAW.tar	GEO	GSM1427129	http://www.ncbi.nlm.nih.gov/geo/query/acc.cgi?acc=GSE59088	Microarray	GSM1427129	GEO	GSM1427129	http://www.ncbi.nlm.nih.gov/geo/query/acc.cgi?acc=GSE59088
#
Subject1	Experimental design and Training protocol	The endurance training group completed 3 weekly sessions that consisted of one session each of continuous cycling of 30 to 45 minutes at 60-75% of Watt-max, a second session consisting of two intervals of 20 minutes at 70-80% of Watt-max, and a third session consisting of 8 x 4 minutes intervals at 80-90% of Watt-max		Single-bout exercise protocol	2.5 hours after exercise	Preparation of muscle biopsies and RNA isolation	1B_E_2.5h	GSE59088_RAW.tar	GEO	GSM1427079	http://www.ncbi.nlm.nih.gov/geo/query/acc.cgi?acc=GSE59088	Microarray	GSM1427079	GEO	GSM1427079	http://www.ncbi.nlm.nih.gov/geo/query/acc.cgi?acc=GSE59088
Subject2	Experimental design and Training protocol	The resistance training group completed a conventional progressive overload training program, similar to that previously described 27, consisting of three leg exercises each		Single-bout exercise protocol	2.5 hours after exercise	Preparation of muscle biopsies and RNA isolation	2B_S_2.5h	GSE59088_RAW.tar	GEO	GSM1427082	http://www.ncbi.nlm.nih.gov/geo/query/acc.cgi?acc=GSE59088	Microarray	GSM1427082	GEO	GSM1427082	http://www.ncbi.nlm.nih.gov/geo/query/acc.cgi?acc=GSE59088
Subject3	Experimental design and Training protocol	The control group was sedentary		Single-bout exercise protocol	2.5 hours after exercise	Preparation of muscle biopsies and RNA isolation	3B_C_2.5h	GSE59088_RAW.tar	GEO	GSM1427085	http://www.ncbi.nlm.nih.gov/geo/query/acc.cgi?acc=GSE59088	Microarray	GSM1427085	GEO	GSM1427085	http://www.ncbi.nlm.nih.gov/geo/query/acc.cgi?acc=GSE59088
Subject4	Experimental design and Training protocol	The resistance training group completed a conventional progressive overload training program, similar to that previously described 27, consisting of three leg exercises each		Single-bout exercise protocol	2.5 hours after exercise	Preparation of muscle biopsies and RNA isolation	4B_S_2.5h	GSE59088_RAW.tar	GEO	GSM1427088	http://www.ncbi.nlm.nih.gov/geo/query/acc.cgi?acc=GSE59088	Microarray	GSM1427088	GEO	GSM1427088	http://www.ncbi.nlm.nih.gov/geo/query/acc.cgi?acc=GSE59088
Subject6	Experimental design and Training protocol	The endurance training group completed 3 weekly sessions that consisted of one session each of continuous cycling of 30 to 45 minutes at 60-75% of Watt-max, a second session consisting of two intervals of 20 minutes at 70-80% of Watt-max, and a third session consisting of 8 x 4 minutes intervals at 80-90% of Watt-max		Single-bout exercise protocol	2.5 hours after exercise	Preparation of muscle biopsies and RNA isolation	6B_E_2.5h	GSE59088_RAW.tar	GEO	GSM1427091	http://www.ncbi.nlm.nih.gov/geo/query/acc.cgi?acc=GSE59088	Microarray	GSM1427091	GEO	GSM1427091	http://www.ncbi.nlm.nih.gov/geo/query/acc.cgi?acc=GSE59088
Subject7	Experimental design and Training protocol	The control group was sedentary		Single-bout exercise protocol	2.5 hours after exercise	Preparation of muscle biopsies and RNA isolation	7B_C_2.5h	GSE59088_RAW.tar	GEO	GSM1427094	http://www.ncbi.nlm.nih.gov/geo/query/acc.cgi?acc=GSE59088	Microarray	GSM1427094	GEO	GSM1427094	http://www.ncbi.nlm.nih.gov/geo/query/acc.cgi?acc=GSE59088
Subject8	Experimental design and Training protocol	The resistance training group completed a conventional progressive overload training program, similar to that previously described 27, consisting of three leg exercises each		Single-bout exercise protocol	2.5 hours after exercise	Preparation of muscle biopsies and RNA isolation	8B_S_2.5h	GSE59088_RAW.tar	GEO	GSM1427097	http://www.ncbi.nlm.nih.gov/geo/query/acc.cgi?acc=GSE59088	Microarray	GSM1427097	GEO	GSM1427097	http://www.ncbi.nlm.nih.gov/geo/query/acc.cgi?acc=GSE59088
Subject9	Experimental design and Training protocol	The control group was sedentary		Single-bout exercise protocol	2.5 hours after exercise	Preparation of muscle biopsies and RNA isolation	9B_C_2.5h	GSE59088_RAW.tar	GEO	GSM1427100	http://www.ncbi.nlm.nih.gov/geo/query/acc.cgi?acc=GSE59088	Microarray	GSM1427100	GEO	GSM1427100	http://www.ncbi.nlm.nih.gov/geo/query/acc.cgi?acc=GSE59088
Subject10	Experimental design and Training protocol	The resistance training group completed a conventional progressive overload training program, similar to that previously described 27, consisting of three leg exercises each		Single-bout exercise protocol	2.5 hours after exercise	Preparation of muscle biopsies and RNA isolation	10B_S_2.5h	GSE59088_RAW.tar	GEO	GSM1427103	http://www.ncbi.nlm.nih.gov/geo/query/acc.cgi?acc=GSE59088	Microarray	GSM1427103	GEO	GSM1427103	http://www.ncbi.nlm.nih.gov/geo/query/acc.cgi?acc=GSE59088
Subject11	Experimental design and Training protocol	The resistance training group completed a conventional progressive overload training program, similar to that previously described 27, consisting of three leg exercises each		Single-bout exercise protocol	2.5 hours after exercise	Preparation of muscle biopsies and RNA isolation	11B_S_2.5h	GSE59088_RAW.tar	GEO	GSM1427106	http://www.ncbi.nlm.nih.gov/geo/query/acc.cgi?acc=GSE59088	Microarray	GSM1427106	GEO	GSM1427106	http://www.ncbi.nlm.nih.gov/geo/query/acc.cgi?acc=GSE59088
Subject12	Experimental design and Training protocol	The control group was sedentary		Single-bout exercise protocol	2.5 hours after exercise	Preparation of muscle biopsies and RNA isolation	12B_C_2.5h	GSE59088_RAW.tar	GEO	GSM1427109	http://www.ncbi.nlm.nih.gov/geo/query/acc.cgi?acc=GSE59088	Microarray	GSM1427109	GEO	GSM1427109	http://www.ncbi.nlm.nih.gov/geo/query/acc.cgi?acc=GSE59088
Subject13	Experimental design and Training protocol	The resistance training group completed a conventional progressive overload training program, similar to that previously described 27, consisting of three leg exercises each		Single-bout exercise protocol	2.5 hours after exercise	Preparation of muscle biopsies and RNA isolation	13B_S_2.5h	GSE59088_RAW.tar	GEO	GSM1427112	http://www.ncbi.nlm.nih.gov/geo/query/acc.cgi?acc=GSE59088	Microarray	GSM1427112	GEO	GSM1427112	http://www.ncbi.nlm.nih.gov/geo/query/acc.cgi?acc=GSE59088
Subject14	Experimental design and Training protocol	The endurance training group completed 3 weekly sessions that consisted of one session each of continuous cycling of 30 to 45 minutes at 60-75% of Watt-max, a second session consisting of two intervals of 20 minutes at 70-80% of Watt-max, and a third session consisting of 8 x 4 minutes intervals at 80-90% of Watt-max		Single-bout exercise protocol	2.5 hours after exercise	Preparation of muscle biopsies and RNA isolation	14B_E_2.5h	GSE59088_RAW.tar	GEO	GSM1427115	http://www.ncbi.nlm.nih.gov/geo/query/acc.cgi?acc=GSE59088	Microarray	GSM1427115	GEO	GSM1427115	http://www.ncbi.nlm.nih.gov/geo/query/acc.cgi?acc=GSE59088
Subject15	Experimental design and Training protocol	The control group was sedentary		Single-bout exercise protocol	2.5 hours after exercise	Preparation of muscle biopsies and RNA isolation	15B_C_2.5h	GSE59088_RAW.tar	GEO	GSM1427118	http://www.ncbi.nlm.nih.gov/geo/query/acc.cgi?acc=GSE59088	Microarray	GSM1427118	GEO	GSM1427118	http://www.ncbi.nlm.nih.gov/geo/query/acc.cgi?acc=GSE59088
Subject16	Experimental design and Training protocol	The endurance training group completed 3 weekly sessions that consisted of one session each of continuous cycling of 30 to 45 minutes at 60-75% of Watt-max, a second session consisting of two intervals of 20 minutes at 70-80% of Watt-max, and a third session consisting of 8 x 4 minutes intervals at 80-90% of Watt-max		Single-bout exercise protocol	2.5 hours after exercise	Preparation of muscle biopsies and RNA isolation	16B_E_2.5h	GSE59088_RAW.tar	GEO	GSM1427121	http://www.ncbi.nlm.nih.gov/geo/query/acc.cgi?acc=GSE59088	Microarray	GSM1427121	GEO	GSM1427121	http://www.ncbi.nlm.nih.gov/geo/query/acc.cgi?acc=GSE59088
Subject17	Experimental design and Training protocol	The endurance training group completed 3 weekly sessions that consisted of one session each of continuous cycling of 30 to 45 minutes at 60-75% of Watt-max, a second session consisting of two intervals of 20 minutes at 70-80% of Watt-max, and a third session consisting of 8 x 4 minutes intervals at 80-90% of Watt-max		Single-bout exercise protocol	2.5 hours after exercise	Preparation of muscle biopsies and RNA isolation	17B_E_2.5h	GSE59088_RAW.tar	GEO	GSM1427124	http://www.ncbi.nlm.nih.gov/geo/query/acc.cgi?acc=GSE59088	Microarray	GSM1427124	GEO	GSM1427124	http://www.ncbi.nlm.nih.gov/geo/query/acc.cgi?acc=GSE59088
Subject18	Experimental design and Training protocol	The control group was sedentary		Single-bout exercise protocol	2.5 hours after exercise	Preparation of muscle biopsies and RNA isolation	18B_C_2.5h	GSE59088_RAW.tar	GEO	GSM1427127	http://www.ncbi.nlm.nih.gov/geo/query/acc.cgi?acc=GSE59088	Microarray	GSM1427127	GEO	GSM1427127	http://www.ncbi.nlm.nih.gov/geo/query/acc.cgi?acc=GSE59088
Subject19	Experimental design and Training protocol	The endurance training group completed 3 weekly sessions that consisted of one session each of continuous cycling of 30 to 45 minutes at 60-75% of Watt-max, a second session consisting of two intervals of 20 minutes at 70-80% of Watt-max, and a third session consisting of 8 x 4 minutes intervals at 80-90% of Watt-max		Single-bout exercise protocol	2.5 hours after exercise	Preparation of muscle biopsies and RNA isolation	19B_E_2.5h	GSE59088_RAW.tar	GEO	GSM1427130	http://www.ncbi.nlm.nih.gov/geo/query/acc.cgi?acc=GSE59088	Microarray	GSM1427130	GEO	GSM1427130	http://www.ncbi.nlm.nih.gov/geo/query/acc.cgi?acc=GSE59088
#
Subject1	Experimental design and Training protocol	The endurance training group completed 3 weekly sessions that consisted of one session each of continuous cycling of 30 to 45 minutes at 60-75% of Watt-max, a second session consisting of two intervals of 20 minutes at 70-80% of Watt-max, and a third session consisting of 8 x 4 minutes intervals at 80-90% of Watt-max		Single-bout exercise protocol	5 hours after exercise	Preparation of muscle biopsies and RNA isolation	1C_E_5h	GSE59088_RAW.tar	GEO	GSM1427080	http://www.ncbi.nlm.nih.gov/geo/query/acc.cgi?acc=GSE59088	Microarray	GSM1427080	GEO	GSM1427080	http://www.ncbi.nlm.nih.gov/geo/query/acc.cgi?acc=GSE59088
Subject2	Experimental design and Training protocol	The resistance training group completed a conventional progressive overload training program, similar to that previously described 27, consisting of three leg exercises each		Single-bout exercise protocol	5 hours after exercise	Preparation of muscle biopsies and RNA isolation	2C_S_5h	GSE59088_RAW.tar	GEO	GSM1427083	http://www.ncbi.nlm.nih.gov/geo/query/acc.cgi?acc=GSE59088	Microarray	GSM1427083	GEO	GSM1427083	http://www.ncbi.nlm.nih.gov/geo/query/acc.cgi?acc=GSE59088
Subject3	Experimental design and Training protocol	The control group was sedentary		Single-bout exercise protocol	5 hours after exercise	Preparation of muscle biopsies and RNA isolation	3C_C_5h	GSE59088_RAW.tar	GEO	GSM1427086	http://www.ncbi.nlm.nih.gov/geo/query/acc.cgi?acc=GSE59088	Microarray	GSM1427086	GEO	GSM1427086	http://www.ncbi.nlm.nih.gov/geo/query/acc.cgi?acc=GSE59088
Subject4	Experimental design and Training protocol	The resistance training group completed a conventional progressive overload training program, similar to that previously described 27, consisting of three leg exercises each		Single-bout exercise protocol	5 hours after exercise	Preparation of muscle biopsies and RNA isolation	4C_S_5h	GSE59088_RAW.tar	GEO	GSM1427089	http://www.ncbi.nlm.nih.gov/geo/query/acc.cgi?acc=GSE59088	Microarray	GSM1427089	GEO	GSM1427089	http://www.ncbi.nlm.nih.gov/geo/query/acc.cgi?acc=GSE59088
Subject6	Experimental design and Training protocol	The endurance training group completed 3 weekly sessions that consisted of one session each of continuous cycling of 30 to 45 minutes at 60-75% of Watt-max, a second session consisting of two intervals of 20 minutes at 70-80% of Watt-max, and a third session consisting of 8 x 4 minutes intervals at 80-90% of Watt-max		Single-bout exercise protocol	5 hours after exercise	Preparation of muscle biopsies and RNA isolation	6C_E_5h	GSE59088_RAW.tar	GEO	GSM1427092	http://www.ncbi.nlm.nih.gov/geo/query/acc.cgi?acc=GSE59088	Microarray	GSM1427092	GEO	GSM1427092	http://www.ncbi.nlm.nih.gov/geo/query/acc.cgi?acc=GSE59088
Subject7	Experimental design and Training protocol	The control group was sedentary		Single-bout exercise protocol	5 hours after exercise	Preparation of muscle biopsies and RNA isolation	7C_C_5h	GSE59088_RAW.tar	GEO	GSM1427095	http://www.ncbi.nlm.nih.gov/geo/query/acc.cgi?acc=GSE59088	Microarray	GSM1427095	GEO	GSM1427095	http://www.ncbi.nlm.nih.gov/geo/query/acc.cgi?acc=GSE59088
Subject8	Experimental design and Training protocol	The resistance training group completed a conventional progressive overload training program, similar to that previously described 27, consisting of three leg exercises each		Single-bout exercise protocol	5 hours after exercise	Preparation of muscle biopsies and RNA isolation	8C_S_5h	GSE59088_RAW.tar	GEO	GSM1427098	http://www.ncbi.nlm.nih.gov/geo/query/acc.cgi?acc=GSE59088	Microarray	GSM1427098	GEO	GSM1427098	http://www.ncbi.nlm.nih.gov/geo/query/acc.cgi?acc=GSE59088
Subject9	Experimental design and Training protocol	The control group was sedentary		Single-bout exercise protocol	5 hours after exercise	Preparation of muscle biopsies and RNA isolation	9C_C_5h	GSE59088_RAW.tar	GEO	GSM1427101	http://www.ncbi.nlm.nih.gov/geo/query/acc.cgi?acc=GSE59088	Microarray	GSM1427101	GEO	GSM1427101	http://www.ncbi.nlm.nih.gov/geo/query/acc.cgi?acc=GSE59088
Subject10	Experimental design and Training protocol	The resistance training group completed a conventional progressive overload training program, similar to that previously described 27, consisting of three leg exercises each		Single-bout exercise protocol	5 hours after exercise	Preparation of muscle biopsies and RNA isolation	10C_S_5h	GSE59088_RAW.tar	GEO	GSM1427104	http://www.ncbi.nlm.nih.gov/geo/query/acc.cgi?acc=GSE59088	Microarray	GSM1427104	GEO	GSM1427104	http://www.ncbi.nlm.nih.gov/geo/query/acc.cgi?acc=GSE59088
Subject11	Experimental design and Training protocol	The resistance training group completed a conventional progressive overload training program, similar to that previously described 27, consisting of three leg exercises each		Single-bout exercise protocol	5 hours after exercise	Preparation of muscle biopsies and RNA isolation	11C_S_5h	GSE59088_RAW.tar	GEO	GSM1427107	http://www.ncbi.nlm.nih.gov/geo/query/acc.cgi?acc=GSE59088	Microarray	GSM1427107	GEO	GSM1427107	http://www.ncbi.nlm.nih.gov/geo/query/acc.cgi?acc=GSE59088
Subject12	Experimental design and Training protocol	The control group was sedentary		Single-bout exercise protocol	5 hours after exercise	Preparation of muscle biopsies and RNA isolation	12C_C_5h	GSE59088_RAW.tar	GEO	GSM1427110	http://www.ncbi.nlm.nih.gov/geo/query/acc.cgi?acc=GSE59088	Microarray	GSM1427110	GEO	GSM1427110	http://www.ncbi.nlm.nih.gov/geo/query/acc.cgi?acc=GSE59088
Subject13	Experimental design and Training protocol	The resistance training group completed a conventional progressive overload training program, similar to that previously described 27, consisting of three leg exercises each		Single-bout exercise protocol	5 hours after exercise	Preparation of muscle biopsies and RNA isolation	13C_S_5h	GSE59088_RAW.tar	GEO	GSM1427113	http://www.ncbi.nlm.nih.gov/geo/query/acc.cgi?acc=GSE59088	Microarray	GSM1427113	GEO	GSM1427113	http://www.ncbi.nlm.nih.gov/geo/query/acc.cgi?acc=GSE59088
Subject14	Experimental design and Training protocol	The endurance training group completed 3 weekly sessions that consisted of one session each of continuous cycling of 30 to 45 minutes at 60-75% of Watt-max, a second session consisting of two intervals of 20 minutes at 70-80% of Watt-max, and a third session consisting of 8 x 4 minutes intervals at 80-90% of Watt-max		Single-bout exercise protocol	5 hours after exercise	Preparation of muscle biopsies and RNA isolation	14C_E_5h	GSE59088_RAW.tar	GEO	GSM1427116	http://www.ncbi.nlm.nih.gov/geo/query/acc.cgi?acc=GSE59088	Microarray	GSM1427116	GEO	GSM1427116	http://www.ncbi.nlm.nih.gov/geo/query/acc.cgi?acc=GSE59088
Subject15	Experimental design and Training protocol	The control group was sedentary		Single-bout exercise protocol	5 hours after exercise	Preparation of muscle biopsies and RNA isolation	15C_C_5h	GSE59088_RAW.tar	GEO	GSM1427119	http://www.ncbi.nlm.nih.gov/geo/query/acc.cgi?acc=GSE59088	Microarray	GSM1427119	GEO	GSM1427119	http://www.ncbi.nlm.nih.gov/geo/query/acc.cgi?acc=GSE59088
Subject16	Experimental design and Training protocol	The endurance training group completed 3 weekly sessions that consisted of one session each of continuous cycling of 30 to 45 minutes at 60-75% of Watt-max, a second session consisting of two intervals of 20 minutes at 70-80% of Watt-max, and a third session consisting of 8 x 4 minutes intervals at 80-90% of Watt-max		Single-bout exercise protocol	5 hours after exercise	Preparation of muscle biopsies and RNA isolation	16C_E_5h	GSE59088_RAW.tar	GEO	GSM1427122	http://www.ncbi.nlm.nih.gov/geo/query/acc.cgi?acc=GSE59088	Microarray	GSM1427122	GEO	GSM1427122	http://www.ncbi.nlm.nih.gov/geo/query/acc.cgi?acc=GSE59088
Subject17	Experimental design and Training protocol	The endurance training group completed 3 weekly sessions that consisted of one session each of continuous cycling of 30 to 45 minutes at 60-75% of Watt-max, a second session consisting of two intervals of 20 minutes at 70-80% of Watt-max, and a third session consisting of 8 x 4 minutes intervals at 80-90% of Watt-max		Single-bout exercise protocol	5 hours after exercise	Preparation of muscle biopsies and RNA isolation	17C_E_5h	GSE59088_RAW.tar	GEO	GSM1427125	http://www.ncbi.nlm.nih.gov/geo/query/acc.cgi?acc=GSE59088	Microarray	GSM1427125	GEO	GSM1427125	http://www.ncbi.nlm.nih.gov/geo/query/acc.cgi?acc=GSE59088
Subject18	Experimental design and Training protocol	The control group was sedentary		Single-bout exercise protocol	5 hours after exercise	Preparation of muscle biopsies and RNA isolation	18C_C_5h	GSE59088_RAW.tar	GEO	GSM1427128	http://www.ncbi.nlm.nih.gov/geo/query/acc.cgi?acc=GSE59088	Microarray	GSM1427128	GEO	GSM1427128	http://www.ncbi.nlm.nih.gov/geo/query/acc.cgi?acc=GSE59088
Subject19	Experimental design and Training protocol	The endurance training group completed 3 weekly sessions that consisted of one session each of continuous cycling of 30 to 45 minutes at 60-75% of Watt-max, a second session consisting of two intervals of 20 minutes at 70-80% of Watt-max, and a third session consisting of 8 x 4 minutes intervals at 80-90% of Watt-max		Single-bout exercise protocol	5 hours after exercise	Preparation of muscle biopsies and RNA isolation	19C_E_5h	GSE59088_RAW.tar	GEO	GSM1427131	http://www.ncbi.nlm.nih.gov/geo/query/acc.cgi?acc=GSE59088	Microarray	GSM1427131	GEO	GSM1427131	http://www.ncbi.nlm.nih.gov/geo/query/acc.cgi?acc=GSE59088
